# Supplementary material for: How Hydrodynamic Phonon Transport Determines the Convergence of Thermal Conductivity in Two-Dimensional Materials
Source: Nanomaterials (Basel). 2022 Aug 18;12(16):2854. doi: 10.3390/nano12162854 (PMC9415093; doi:10.3390/nano12162854)
Supplement: Supplementary file 1 [file nanomaterials-12-02854-s001.zip]

Archive with 1 entries (1 files):
- nanomaterials-1853065-supplementary.pdf
